# Supplementary material for: Blended sea level anomaly fields with enhanced coastal coverage along the U.S. West Coast
Source: Sci Data. 2016 Mar 1;3:160013. doi: 10.1038/sdata.2016.13 (PMC4772653; doi:10.1038/sdata.2016.13)
Supplement: Supplementary file 1 [file sdata201613-isa1.zip]

Archive with 3 entries (3 files):
- i_Investigation.txt
- s_study_Risien.txt
- a_assay_Risien.txt
