# Supplementary material for: Blended sea level anomaly fields with enhanced coastal coverage along the U.S. West Coast
Source: Sci Data. 2016 Mar 1;3:160013. doi: 10.1038/sdata.2016.13 (PMC4772653; doi:10.1038/sdata.2016.13)
Supplement: Supplementary file 1 [file sdata201613-isa1.zip › i_Investigation.txt]

# Investigation File generated for Scientific Data with Investigation File Authoring Tool version 0.1.0 on 04/02/2016 - This metadata file is CC0
ONTOLOGY SOURCE REFERENCE
Term Source Name	GAZ	ENVO	ERO	OBI	NCIT
Term Source File	http://data.bioontology.org/ontologies/GAZ	http://data.bioontology.org/ontologies/ENVO	http://data.bioontology.org/ontologies/ERO	http://data.bioontology.org/ontologies/OBI	http://data.bioontology.org/ontologies/NCIT
Term Source Version	$Revision: 1.512 $	releases/2014-09-16	2013-08-02	2014-08-18	15.05d
Term Source Description	Gazetteer	Environment Ontology	Eagle-I Research Resource Ontology	Ontology for Biomedical Investigations	National Cancer Institute Thesaurus
INVESTIGATION
Investigation Identifier
Investigation Title
Investigation Description
Investigation Submission Date
Investigation Public Release Date
INVESTIGATION PUBLICATIONS
Investigation PubMed ID
Investigation Publication DOI
Investigation Publication Author List
Investigation Publication Title
Investigation Publication Status
Investigation Publication Status Term Accession Number
Investigation Publication Status Term Source REF
INVESTIGATION CONTACTS
Investigation Person Last Name
Investigation Person Mid Initials
Investigation Person First Name
Investigation Person Address
Investigation Person Phone
Investigation Person Fax
Investigation Person Email
Investigation Person Affiliation
Investigation Person Roles
Investigation Person Roles Term Accession Number
Investigation Person Roles Term Source REF
STUDY
Study Identifier	10.1038/sdata.2016.13
Study Title	Blended sea level anomaly fields with enhanced coastal coverage along the U.S. West Coast
Study Submission Date	05/10/2015
Study Public Release Date	01/03/2016
Study Description	http://www.nature.com/articles/sdata201613#abstract
Study File Name	s_study_Risien.txt
Comment[Subject Keywords]	///;/
Comment[Manuscript Licence]	CC BY-4.0
Comment[Experimental Metadata Licence]	CC0
Comment[Supplementary Information File Name]		Supplementary Information
Comment[Supplementary Information File Type]	x-zip-compressed	pdf
Comment[Supplementary Information File URL]	http://www.nature.com/articles/sdata201613#supplementary-information	http://www.nature.com/articles/sdata201613#supplementary-information
Comment[Data Repository]	Oregon State University Libraries
Comment[Data Record Accession]	doi:10.7267/N90Z7153
Comment[Data Record URI]	http://dx.doi.org/10.7267/N90Z7153
STUDY DESIGN DESCRIPTORS
Study Design Type	data integration objective	source-based data analysis objective
Study Design Type Term Accession Number	ERO:0100092	ERO:0100121
Study Design Type Term Source REF	ERO	ERO
STUDY PUBLICATIONS
Study PubMed ID
Study Publication DOI
Study Publication Author List
Study Publication Title
Study Publication Status
Study Publication Status Term Accession Number
Study Publication Status Term Source REF
STUDY FACTORS
Study Factor Name
Study Factor Type
Study Factor Type Term Accession Number
Study Factor Type Term Source REF
STUDY ASSAYS
Study Assay Measurement Type	sea level height
Study Assay Measurement Type Term Accession Number	""
Study Assay Measurement Type Term Source REF	""
Study Assay Technology Type	digital curation
Study Assay Technology Type Term Accession Number	OBI:0302914
Study Assay Technology Type Term Source REF	OBI
Study Assay Technology Platform	""
Study Assay File Name	a_assay_Risien.txt
STUDY PROTOCOLS
Study Protocol Name	AVISO Altimeter Fields	Tide Gauge Observations	NCEP Reanalysis I Fields	In Situ Current Velocities	Synthetic Tide Gauge Stations	Blending AVISO and Tide Gauge Observations	Geostrophic Current Estimates
Study Protocol Type	source-based data transformation objective	source-based data transformation objective	source-based data transformation objective	source-based data transformation objective	Data Extraction	Data Extraction	data transformation
Study Protocol Type Term Accession Number	ERO:0100039	ERO:0100039	ERO:0100039	ERO:0100039	NCIT:C44285	NCIT:C44285	OBI:0200000
Study Protocol Type Term Source REF	ERO	ERO	ERO	ERO	NCIT	NCIT	OBI
Study Protocol Description							
Study Protocol URI	""	""	""	""	""	""	""
Study Protocol Version							
Study Protocol Parameters Name	""	""	""	""	""	""	""
Study Protocol Parameters Name Term Accession Number	""	""	""	""	""	""	""
Study Protocol Parameters Name Term Source REF	""	""	""	""	""	""	""
Study Protocol Components Name	""	""	""	""	""	""	""
Study Protocol Components Type	""	""	""	""	""	""	""
Study Protocol Components Type Term Accession Number	""	""	""	""	""	""	""
Study Protocol Components Type Term Source REF	""	""	""	""	""	""	""
STUDY CONTACTS
Study Person Last Name	Risien	Strub
Study Person First Name	C.M.	P.T.
Study Person Mid Initials		
Study Person Email	crisien@coas.oregonstate.edu	""
Study Person Phone		
Study Person Fax		
Study Person Address		
Study Person Affiliation	    College of Earth, Ocean and Atmospheric Sciences, Oregon State University, 104 CEOAS Administration Building, Corvallis, Oregon 97331-5503, USA	    College of Earth, Ocean and Atmospheric Sciences, Oregon State University, 104 CEOAS Administration Building, Corvallis, Oregon 97331-5503, USA
Study Person Roles		
Study Person Roles Term Accession Number		
Study Person Roles Term Source REF		
Comment[Study Person ORCID]	0000-0002-2826-9488	
Comment[Funder]		
Comment[FundRef ID]		
Comment[Funder Term Source REF]		
Comment[Grant Identifier]		
