# Supplementary material for: Blended sea level anomaly fields with enhanced coastal coverage along the U.S. West Coast
Source: Sci Data. 2016 Mar 1;3:160013. doi: 10.1038/sdata.2016.13 (PMC4772653; doi:10.1038/sdata.2016.13)
Supplement: Supplementary file 1 [file sdata201613-isa1.zip › s_study_Risien.txt]

Source Name	Comment[Source Data URL]	Characteristics[geographical location]	Term Source REF	Term Accession Number	Characteristics[environment type]	Term Source REF	Term Accession Number	Protocol REF	Protocol REF	Sample Name
DUACS 2014_v15.0	http://www.aviso.altimetry.fr/en/data.html	United States of America	GAZ	GAZ:00002459	continental shelf	ENVO	ENVO:00000223	AVISO Altimeter Fields		mean sea level height
National Water Level Observation Network	http://tidesandcurrents.noaa.gov	United States of America	GAZ	GAZ:00002459	continental shelf	ENVO	ENVO:00000223	Tide Gauge Observations	Synthetic Tide Gauge Stations	tide gauge stations
National Centers for Environmental Prediction Reanalysis I project	http://www.esrl.noaa.gov/psd/data/gridded/data.ncep.reanalysis.surface.html	United States of America	GAZ	GAZ:00002459	continental shelf	ENVO	ENVO:00000223	NCEP Reanalysis I Fields		atmospheric pressure
Acoustic Doppler Current Profilers	http://www.bcodmo.org/dataset/3586/data	United States of America	GAZ	GAZ:00002459	continental shelf	ENVO	ENVO:00000223	In Situ Current Velocities		RINO
Acoustic Doppler Current Profilers		United States of America	GAZ	GAZ:00002459	continental shelf	ENVO	ENVO:00000223	In Situ Current Velocities		NH-10
Acoustic Doppler Current Profilers	http://dods.mbari.org/lasOASIS/	United States of America	GAZ	GAZ:00002459	continental shelf	ENVO	ENVO:00000223	In Situ Current Velocities		M2
Acoustic Doppler Current Profilers	http://mooring.ucsd.edu/index.html?/projects/cce/cce2_data.html	United States of America	GAZ	GAZ:00002459	continental shelf	ENVO	ENVO:00000223	In Situ Current Velocities		CCE-2
