# Supplementary material for: Blended sea level anomaly fields with enhanced coastal coverage along the U.S. West Coast
Source: Sci Data. 2016 Mar 1;3:160013. doi: 10.1038/sdata.2016.13 (PMC4772653; doi:10.1038/sdata.2016.13)
Supplement: Supplementary file 1 [file sdata201613-isa1.zip › a_assay_Risien.txt]

Sample Name	Protocol REF	Assay Name	Raw Data File	Comment [Data Repository]	Comment [Data Record Accession]	Comment [Data Record URI]	Protocol REF	Derived Data File	Comment [Data Repository]	Comment [Data Record Accession]	Comment [Data Record URI]
mean sea level height	Blending AVISO and Tide Gauge Observations	mean sea level rise	osu_daily_sla_geovel_v2.tar	Oregon State University Libraries	doi:10.7267/N90Z7153	http://dx.doi.org/10.7267/N90Z7153	Geostrophic Current Estimates	mean_aviso_field_1993_2012_v2.nc	Oregon State University Libraries	doi:10.7267/N90Z7153	http://dx.doi.org/10.7267/N90Z7153
tide gauge stations	Blending AVISO and Tide Gauge Observations	tide gauge stations	osu_daily_sla_geovel_v2.tar	Oregon State University Libraries	doi:10.7267/N90Z7153	http://dx.doi.org/10.7267/N90Z7153	Geostrophic Current Estimates	mean_aviso_field_1993_2012_v2.nc	Oregon State University Libraries	doi:10.7267/N90Z7153	http://dx.doi.org/10.7267/N90Z7153
atmospheric pressure	Blending AVISO and Tide Gauge Observations	atmospheric pressure	osu_daily_sla_geovel_v2.tar	Oregon State University Libraries	doi:10.7267/N90Z7153	http://dx.doi.org/10.7267/N90Z7153	Geostrophic Current Estimates	mean_aviso_field_1993_2012_v2.nc	Oregon State University Libraries	doi:10.7267/N90Z7153	http://dx.doi.org/10.7267/N90Z7153
